# Supplementary material for: An Analysis of the Binding Characteristics of a Panel of Recently Selected ICAM-1 Binding Plasmodium falciparum Patient Isolates
Source: PLoS One. 2014 Oct 31;9(10):e111518. doi: 10.1371/journal.pone.0111518 (PMC4216080; doi:10.1371/journal.pone.0111518)
Supplement: Data S1 — Adhesion data of P. falciparum isolates on ICAM-1 variants under static adhesion assays. Numbers represent the means of adherent IE/mm2 in independent experiments and the % compared to ICAM-1Ref binding for the mutant ICAM-1 proteins. Data for binding to CD36, where available, is also provided (means and SD, NA: no data available). (XLSX) [file pone.0111518.s001.xlsx]

## Sheet: means of ICAM-1static adhesion 
	ItG	ItG	ItG	ItG	ItG		A4	A4	A4	A4	A4		8146	8146	8146	8146	8146		P069	P069	P069	P069	P069		PCM7	PCM7	PCM7	PCM7	PCM7		6392	6392	6392	6392	6392		8131	8131	8131	8131	8131		BC12	BC12	BC12	BC12	BC12		8206
	ICAM-1 Ref	ICAM-1 Kilifi	ICAM-1 S22A	ICAM-1 L42A	ICAM-1 L44A		ICAM-1 Ref	ICAM-1 Kilifi	ICAM-1 S22A	ICAM-1 L42A	ICAM-1 L44A		ICAM-1 Ref	ICAM-1 Kilifi	ICAM-1 S22A	ICAM-1 L42A	ICAM-1 L44A		ICAM-1 Ref	ICAM-1 Kilifi	ICAM-1 S22A	ICAM-1 L42A	ICAM-1 L44A		ICAM-1 Ref	ICAM-1 Kilifi	ICAM-1 S22A	ICAM-1 L42A	ICAM-1 L44A		ICAM-1 Ref	ICAM-1 Kilifi	ICAM-1 S22A	ICAM-1 L42A	ICAM-1 L44A		ICAM-1 Ref	ICAM-1 Kilifi	ICAM-1 S22A	ICAM-1 L42A	ICAM-1 L44A		ICAM-1 Ref	ICAM-1 Kilifi	ICAM-1 S22A	ICAM-1 L42A	ICAM-1 L44A		ICAM-1 Ref
1	5443.29	5110.82	141.493	87.963	6435								1071.47	936.632	2165.8	104.52	9555.56		552.373	345.197	2049.19	179.849	1958.57		767.94	231.771	1464.99	33.1	749		173.9	62.7894	777.488	545.198	5127.12		458.623	220.775	2014.18	208.098	1725.05		1095.78	739.005	1351.85	625.994	2020.5		3881.94
2	4744.5	5098.67	69.1551	75.2315	3456		351.852	89.9884	2629.05	94.6328	1315.44		8690.68	8907.7	694.734	34.8399	9606.4		441.262	397.569	1485.24	89.4539	1158.19		413.773	4.62963	296.875	29.1902	685.733		94.0394	64.2361	399.595	630.885	4730.7		247.685	103.588	617.188	155.367	543.315		513.889	699.363	353.588	543.672	2497.82		7946.47
3	5241.9	5994.79	30.6713	134.259	5445		375.868	145.544	2410.3	93.7188	2723.16		6530.09	6657.41	393.229	62.1469	6210.92		3281.25	3580.73	2920.14	219.397	2054.61		439.815	64.8148	157.407	43	849		74.0741	44.5602	48.6111	237.288	2913.37		273.727	45.1389	615.741	249.529	937.853		2520.25	1085.65	1058.45	580.1	1483.13		6300.64
4	6420.14	5293.98	93.75	113.426	4345		2017.94	1114	526.62	655.367	4261.77		1057.29	760.995	88.5417				1525.46	2010.42	193.866				1858.8	157.407	1636.57				462.963	224.537	243.056				251.157	118.634	534.144				1357.64	608.796	1206.6				5563.66
5	9090.28	7370.37	208.333				3829.48	1723.38	507.523				1101.85	474.537	108.796				2205.44	1526.04	719.329				192.13	55.5556	539.352				790.509	236.111	328.704				306.713	115.741	459.78				449.653	386.863	612.847				2858.8
6	7702.8	7504.1	66				1747.69	627.315	481.481				4425.93	2155.09	527.778				2182	1218.46	699.653				463.277						4064.03						166.667	55.5556	451.389				1120.37	287.037	581.019				1691.26
7	4274.02	3183.16	358.218				4391.2	2187.5	1664.35				7871						1682.87	481.481	363.426										4539.55						162.037	64.8148	157.407				1273.15	555.556	1011.57				1196.76
8	2171.01	1583.62	112.847				760.829	981.289	1369.89				9925.61						953.704	189.815	243.056										2472.69						820.151						1324.07	506.944	981.481				11178.2
9	6258.1	5087.09	118.924				1526.37	853.398	999.87				5646.89						1613.94																		508.475						2020.72						9942.13
10	1644.3	1217.04	108.286				2450.09	348.326	408.11										892.655																		1043.31						1948.21						8025.46
11	5504.94	4795.2	193.267																1333.33																														6321.76
12	3584.27	3169.96	329.331
13	2645.48	2013.65	400.895
14	1458.57	1185.73	1179.85
15	1950.56	1317.33	489.171
16	1571.56	1422.79	785.311
17	1557.44	1411.02	754.944
18	6704.86	6951.39	567.13
19	8099.54	3923.61	414.352
20	6060.19	2506.94	298.611
21	4763.89
22	3883.25
23	7711.81
24	5407.41
Mean	4745.59	3807.06	336.027	102.72	4920.25		1939.03	896.749	1221.91	281.24	2766.79		5146.76	3315.39	663.146	67.1689	8457.63		1514.94	1218.71	1084.24	162.9	1723.79		689.288	102.836	819.039	35.0967	761.244		1583.97	126.447	359.491	471.124	4257.06		423.855	103.464	692.832	204.331	1068.74		1362.37	608.652	894.676	583.256	2000.48		5900.65
SD	2302.2	2189.63	298.94	26.3485	1296.76		1432.31	706.587	856.122	324.004	1473.65		3449.54	3578.91	772.996	35.1103	1945.87		830.316	1155.1	982.959	66.6092	492.172		601.719	90.7301	684.516	7.11813	82.3195		1853.57	95.2311	268.087	206.99	1180.43		294.574	59.6289	603.06	47.1938	601.64		650.588	244.522	343.285	41.2516	507.641		3263.61
n	24	20	20	4	4		9	9	9	3	3		9	6	6	3	3		11	8	8	3	3		6	5	5	3	3		8	5	5	3	3		10	7	7	3	3		10	8	8	3	3		11
	Means ICAM-1 Ref		ItG	A4	8146	P069	PCM7	6392	8131	BC12	8206	J1	GL6
		Means	4745.59	1939.03	5146.76	1514.94	689.288	1583.97	423.855	1362.37	5900.65	2391.2	1968.49
		SD	2302.2	1432.31	3449.54	830.316	601.719	1853.57	294.574	650.588	3263.61	1759.79	1593.88
		N	24	9	9	11	6	8	10	10	11	8	9
	the percentge of ICAM-1 Kilifi against ICAM-1 Ref		ItG	A4	8146	P069	PCM7	6392	8131	BC12	8206	J1	GL6
		Means	80.2232	46.2472	64.4171	80.4466	14.9191	7.9829	24.4102	44.6758	67.5132	57.9668	52.3623
		SD	46.1404	36.4401	69.5373	76.2476	13.1629	6.01218	14.0682	17.9482	50.0347	52.1262	54.2814
		N	20	9	6	8	5	5	7	8	7	5	8
	The percentge of ICAM-1 S22A against ICAM-1 Ref		ItG	A4	8146	P069	PCM7	6392	8131	BC12	8206	J1	GL6
		Means	7.08083	63.0164	12.8847	71.5699	118.824	22.6956	163.46	65.6704	1.88583	42.6539	5.55109
		SD	6.29933	44.1519	15.0191	64.8845	99.3077	16.925	142.28	25.1976	1.17679	50.7076	5.3235
		N	20	9	6	8	5	5	7	8	7	5	8
	The percentge of ICAM-1 L42A against ICAM-1 Ref		ItG	A4	8146	P069	PCM7	6392	8131	BC12	8206	J1	GL6
		Means	2.16454	14.5041	1.30507	10.7529	5.09173	29.7432	48.2079	42.8117	1.52996	4.48916	2.27708
		SD	0.555221	16.7096	0.682184	4.39683	1.03268	13.0678	11.1344	3.02793	0.771576	5.32369	0.708501
		N	4	3	3	3	3	3	3	3	4	3	3
	The percentge of ICAM-1 L44A against ICAM-1 Ref		ItG	A4	8146	P069	PCM7	6392	8131	BC12	8206	J1	GL6
			103.681	142.689	164.329	113.786	110.439	268.759	252.147	146.838	175.99	86.0684	41.7022
			27.3256	75.9991	37.8077	32.488	11.9427	74.5236	141.945	37.2615	8.39383	41.9468	1.82079
			4	3	3	3	3	3	3	3	4	3	4
[truncated: 14 more columns]

## Sheet: Static Binding to CD36
			M	SD
		ItG	1321.36	427
		A4	1153	379.728
		8146	1462.19	1020.32
		P069	2308.64	419.232
		PCM7	363.275	171.892
		6392	606.03	330.43
		8131	923.684	485.215
		BC12	326.154	133
		8206	NA	NA
		J1	5818.91	1837.65
		GL6	916.758	96.0793
