# Supplementary material for: An Analysis of the Binding Characteristics of a Panel of Recently Selected ICAM-1 Binding Plasmodium falciparum Patient Isolates
Source: PLoS One. 2014 Oct 31;9(10):e111518. doi: 10.1371/journal.pone.0111518 (PMC4216080; doi:10.1371/journal.pone.0111518)
Supplement: Data S2 — Inhibition data of P. falciparum isolates under static inhibition assays. Data represents the means of the binding in the presence and absence of mAbs in independent experiments and the % of the binding in the presence of mAbs compared to no mAb binding. It should be noted that the numbers expressed here are/field and not/mm2. (XLSX) [file pone.0111518.s002.xlsx]

## Sheet: Static ICAM-1 inhibition 
% of binding to ICAM-1Ref binding
		ItG			A4			8146			PO69			PCM7			6392			8131			BC12			8206			J1			GL6
		mean	SD	n	mean	SD	n	mean	SD	n	mean	SD	n	mean	SD	n	mean	SD	n	mean	SD	n	mean	SD	n	mean	SD	n	mean	SD	n	mean	SD	n
	15.2	3.32823	2.02766	4	33.4897	25.6867	4	6.88995	3.60178	4	67.4171	17.865	4	11.0559	3.34867	4	5.26316	2.52007	4	3.54167	3.34729	4	20.9106	7.34	4	24.2932	13.3828	4	5.86081	4.38655	4	21.7431	33.4419	4
	8.4A6	115.771	67.2941	4	45.6379	37.7785	4	42.2249	10.868	4	48.8152	22.9356	4	33.9752	14.5455	4	28.997	20.5885	4	23.8258	13.3529	4	50.4457	23.9481	4	114.704	61.6952	4	22.8327	9.2978	4	7.33945	3.22887	4
	My13	14.4319	7.75751	4	15.4784	8.28708	4	15.4545	9.04074	4	72.9858	32.3689	4	16.646	13.7629	4	15.2433	7.11007	4	10.6818	4.18659	4	86.1238	52.4216	4	30.8135	17.8527	4	15.7509	5.13982	4	13.6927	13.6166	4
	BBIG-11	20.7345	7.66245	4	25.9381	13.341	4	46.0766	42.288	4	72.9858	45.1557	4	25.4037	25.6406	4	18.3217	12.2457	4	24.7159	17.0157	4	89.1351	26.9725	4	74.6817	26.7089	4	50.0611	57.5011	4	37.9358	61.9905	4
	Values here actual IE/per field
		Mean1	Mean2	Mean3	Mean4	MEAN	SD
ItG	15.2	8	14.8333	2	10	8.70833	5.31311
	8.4A6	283.5	555.5	214	158	302.75	176.146
	My13	53.6667	55.8333	14.6667	26.6667	37.7083	20.298
	BBIG-11	43.5	71.3333	70.6667	31.3333	54.2083	20.0173
	No Ab	232.667	312.5	227.333	273.333	261.458	39.7481
PCM7	15.2	8.16667	8	4.16667	9.33333	7.41667	2.2464
	8.4A6	23	19.3333	12.8333	36	22.7917	9.75759
	My13	7.5	8.66667	3.83333	24.6667	11.1667	9.23259
	BBIG-11	9	10.6667	5.83333	42.6667	17.0417	17.2005
	No Ab	106.833	62.6667	86.1667	12.6667	67.0833	40.5171
A4	15.2	34.3333	23.8333	8.33333	5	17.875	13.7014
	8.4A6	41	42.5	6.33333	7.5	24.3333	20.126
	My13	9.83333	13.5	6.5	3.16667	8.25	4.43367
	BBIG-11	8.66667	22.1667	17.1667	7.16667	13.7917	7.11073
	No Ab	65	99.8333	17.3333	31.1667	53.3333	36.904
BC12	15.2	48.6667	34.6667	42.1667	19.1667	36.1667	12.6951
	8.4A6	34	90.6667	89.1667	135.167	87.25	41.4203
	My13	256	34.6667	145	160.167	148.958	90.6675
	BBIG-11	109.333	118.667	190.333	198.333	154.167	46.6512
	No Ab	206	246.667	109.167	130	172.958	64.3932
8146	15.2	6.16667	2.66667	8.16667	11.6667	7.16667	3.76386
	8.4A6	37.1667	54.6667	31.8333	52.8333	44.125	11.35
	My13	7.83333	8.16667	25.3333	23.3333	16.1667	9.46631
	BBIG-11	12.1667	9.66667	98	72.6667	48.125	44.2035
	No Ab	80.8333	139.5	94.3333	103.333	104.5	25.0987
p069	15.2	14	19.5	10.6667	12.6667	14.2083	3.78441
	8.4A6	12.3333	16.1667	6	6.66667	10.2917	4.83884
	My13	25.3333	14.3333	10	12	15.4167	6.84416
	BBIG-11	26.8333	19.5	9.33333	6	15.4167	9.53405
	No Ab	34.5	29.3333	10	10.6667	21.125	12.6413
8206	15.2	35.5	68.5	13.8333	54.6481	43.1204	23.7544
	8.4A6	232.167	337.167	76.8333	168.234	203.6	109.509
	My13	12.1667	67.6667	52.1667	86.776	54.694	31.6886
	BBIG-11	139.333	82.1667	114.333	194.407	132.56	47.4083
	No Ab	240.5	173.5	112.5	183.635	177.534	52.4329
J1	15.2	2	3.66667	8.33333	2	4	2.99382
	8.4A6	11	9.83333	23.3333	18.1667	15.5833	6.34575
	My13	10.8333	6.83333	10	15.3333	10.75	3.50793
	BBIG-11	8.66667	5.33333	90.1667	32.5	34.1667	39.2445
	No Ab	99	90.6667	42	41.3333	68.25	30.8849
6392	15.2	7	5	2	3.66667	4.41667	2.11476
	8.4A6	46	30.5	11	9.83333	24.3333	17.2772
	My13	21	12.5	10.8333	6.83333	12.7917	5.96653
	BBIG-11	27.6667	19.8333	8.66667	5.33333	15.375	10.2762
	No Ab	70.6667	75.3333	99	90.6667	83.9167	13.1948
8131		1	1.5	5.66667	10.5	4.66667	4.41588
		19.5	13.1667	46.8333	46.3333	31.4583	17.6564
		12.6667	7.16667	20.1667	16.3333	14.0833	5.53524
		11.8333	14.8333	49.1667	54.6667	32.625	22.4224
		80.8333	89.3333	180.167	177.5	131.958	54.2486
GL6		1	4.5	11.3333	78	23.7083	36.4479
		5.66667	4.33333	11.3333	10.6667	8	3.51715
		6	5	36.6667	12	14.9167	14.8258
		7.83333	8.16667	142.667	6.66667	41.3333	67.5586
		154.167	180.167	56.6667	44.6667	108.917	68.2697
