# Supplementary material for: An Analysis of the Binding Characteristics of a Panel of Recently Selected ICAM-1 Binding Plasmodium falciparum Patient Isolates
Source: PLoS One. 2014 Oct 31;9(10):e111518. doi: 10.1371/journal.pone.0111518 (PMC4216080; doi:10.1371/journal.pone.0111518)
Supplement: Data S3 — Adhesion data of P. falciparum isolates to HDMEC under flow adhesion assays. Data represents the means of independent experiments/mm2 and their standard deviation and number of experiments for each isolate. (XLSX) [file pone.0111518.s003.xlsx]

## Sheet: HDMEC binding and inhibition
		ItG	ItG	ItG	A4	A4	A4	8146	8146	8146	P069	P069	P069	PCM7	PCM7	PCM7	6392	6392	6392	8131	8131	8131	BC12	BC12	BC12	8206	8206	8206	BC31	BC31	BC31	J1	J1	J1	GL6	GL6	GL6
		no Ab	αICAM-1	αCD36	no Ab	αICAM-1	αCD36	no Ab	αICAM-1	αCD36	no Ab	αICAM-1	αCD36	no Ab	αICAM-1	αCD36	no Ab	αICAM-1	αCD36	no Ab	αICAM-1	αCD36	no Ab	αICAM-1	αCD36	no Ab	αICAM-1	αCD36	no Ab	αICAM-1	αCD36	no Ab	αICAM-1	αCD36	no Ab	αICAM-1	αCD36
		176.33	56.6667	33.33	289.67	146.67	26.67	558.333	213.333	61.3333	184.67	80.67	60	204.333	116.667	11.3333	225.667	101.667	36.3333	65	21.3333	16	271.33	220.67	91.33	76.67	34.67	15.5	65	26	14.67	551.111	275.333	76.6667	227	156.67	28.67
		157	10	15.33	113.5	51.67	16.5	622.889	348.333	38	116	42	64.67	159	118	18	299.333	178	45.3333	75.3333	29.3333	17.3333	350.33	235.33	136.67	66.33	45.33	13.5	78.67	28.67	13.33	506	378	26.6667	141.33	109.33	12.67
		123.33	8.67	15.33	163.5	74.5	25.67	473	274	25.3333	202.667	80.6667	68	179	118.667	15.3333	214.667	89.3333	30	75.3333	37.3333	21.3333	311.667	228	112.667	56.6667	47.3333	9.66	70.6667	54.6667	40	939.667	353.333	24	249.333	247.333	39.3333
		154.67	90.6667	56.6667
		198	95.3333	15.3333
		235.333	106	26
		346.667	139.333	24
		620.67	65.3333	19.3333
		336	158
		454	128
		236.333	293.333
		446	120
		202.667	186.667
		336.667	120
		219	142.667
		268.333
no. of expts		16	15	8	3	3	3	3	3	3	3	3	3	3	3	3	3	3	3	3	3	3	3	3	3	3	3	3	3	3	3	3	3	3	3	3	3
mean		281.937	114.711	25.6654	188.89	90.9467	22.9467	551.407	278.556	41.5556	167.779	67.7789	64.2233	180.778	117.778	14.8889	246.556	123	37.2222	71.8889	29.3333	18.2222	311.109	228	113.556	66.5556	42.4444	12.8867	71.4456	36.4456	22.6667	665.593	335.556	42.4444	205.888	171.111	26.8911
st dev		134.465	70.5204	14.057	90.788	49.5895	5.60532	75.1841	67.6152	18.2615	45.7358	22.3252	4.01866	22.7189	1.01835	3.35548	46.0366	48.0289	7.70522	5.96595	8	2.77555	39.503	7.33	22.6831	10.0036	6.80697	2.96792	6.8682	15.8363	15.0261	238.424	53.5924	29.6673	57.0129	70.1259	13.4204
	the binding without in the absence of Abs						αICAM-1	% of binding with no Ab					αCD36	% of binding with no Ab
		means	SD					means	SD					means	SD
	ItG	281.9	134.5	16			ItG	41.3243	25.4047	15			ItG	9.5261	4.81095	8
	A4	188.89	90.8333	3			A4	48.148	26.2531	3			A4	12.1482	2.96751	3
	8146	551.4	75.2	3			8146	50.5172	12.2623	3			8146	7.53627	3.3118	3
	P069	167.8	45.7	3			P069	40.3977	13.3063	3			P069	38.2786	2.39521	3
	PCM7	180.778	22.7189	3			PCM7	65.1506	3	3			PCM7	8.23602	1.85614	3
	6392	246.6	46	3			6392	49.8873	19.48	3			6392	15.0969	3.12514	3
	8131	71.9	6	3			8131	40.8037	11.1283	3			8131	25.3478	3.8609	3
	BC12	311.1	39.5	3			BC12	73.2862	2.35609	3			BC12	36.5003	7.29104	3
	8206	66.5556	10.0036	3			8206	63.773	10.2275	3			8206	19.3623	4.45931	3
	J1	665.6	238.4	3			J1	50.4146	8.05184	3			J1	6.37694	4.45728	3
	GL6	205.9	57	3			GL6	83.1089	34.0602	3			GL6	13.061	6.5183	3

## Sheet: Sheet2
																															71.4456	36.4456	22.6667							121.667	107.111	8.44444	101.887	94.8878	36.2222	96.7778	86.8889	16.2222
																															6.8682	15.8363	15.0261							45.3118	21.3472	2.14303	12.2833	17.3376	3.35217	18.1791	7.37363	3.67171
																															3.96536	9.1431	8.6753							26.1608	12.3248	1.23728	7.09177	10.0098	1.93538	10.4957	4.25717	2.11986
